# Supplementary material for: Phenotypic and Genomic Characterization of Oceanisphaera submarina sp. nov. Isolated from the Sea of Japan Bottom Sediments
Source: Life (Basel). 2025 Feb 27;15(3):378. doi: 10.3390/life15030378 (PMC11943896; doi:10.3390/life15030378)
Supplement: Supplementary file 1 [file life-15-00378-s001.zip]

Archive with 2 entries (2 files):
- Supplementary_Figures.pdf
- Table S1 _OGRIs.xlsx
