# Supplementary material for: Phenotypic and Genomic Characterization of Oceanisphaera submarina sp. nov. Isolated from the Sea of Japan Bottom Sediments
Source: Life (Basel). 2025 Feb 27;15(3):378. doi: 10.3390/life15030378 (PMC11943896; doi:10.3390/life15030378)
Supplement: Supplementary file 1 [file life-15-00378-s001.zip › Table S1 _OGRIs.xlsx]

## Sheet: dDDH
Type Strain Genome Server
Query strain	Subject strain	dDDH (d0, in %)	C.I. (d0, in %)	dDDH (d4, in %)	C.I. (d4, in %)	dDDH (d6, in %)	C.I. (d6, in %)	G+C content difference (in %)
'O arctica KCTC23013'	'Oceanisphaera arctica KCTC 23013 24'	100	[100.0 - 100.0]	99.9	[99.9 - 100.0]	100	[100.0 - 100.0]	0
'O arctica KCTC23013'	Oceanisphaera KMM 10153.fa'	58.5	[54.9 - 62.0]	39.3	[36.8 - 41.8]	54.3	[51.2 - 57.4]	0.05
Oceanisphaera KMM 10153.fa'	'Oceanisphaera arctica KCTC 23013 24'	58.5	[54.9 - 62.0]	39.3	[36.9 - 41.9]	54.3	[51.2 - 57.4]	0.05
'O arctica KCTC23013'	'O litoralis DSM15406'	52.5	[49.0 - 56.0]	38.7	[36.2 - 41.2]	49.3	[46.3 - 52.4]	0.89
'O litoralis DSM15406'	'Oceanisphaera arctica KCTC 23013 24'	52.4	[48.9 - 55.9]	38.7	[36.2 - 41.2]	49.3	[46.2 - 52.3]	0.89
'O litoralis DSM15406'	Oceanisphaera KMM 10153.fa'	49	[45.5 - 52.4]	37.9	[35.5 - 40.4]	46.2	[43.2 - 49.2]	0.94
'O arctica KCTC23013'	'Oceanisphaera sediminis JCM17329'	57.2	[53.6 - 60.7]	35.3	[32.9 - 37.8]	51.8	[48.7 - 54.8]	0.12
'Oceanisphaera arctica KCTC 23013 24'	'Oceanisphaera sediminis JCM17329'	57.1	[53.5 - 60.6]	35.3	[32.9 - 37.9]	51.7	[48.6 - 54.8]	0.12
'O litoralis DSM15406'	'Oceanisphaera sediminis JCM17329'	49.3	[45.9 - 52.7]	34.4	[31.9 - 36.9]	45.3	[42.3 - 48.4]	0.77
Oceanisphaera KMM 10153.fa'	'Oceanisphaera sediminis JCM17329'	56.9	[53.4 - 60.4]	34.2	[31.7 - 36.7]	51.1	[48.0 - 54.1]	0.17
'Oceanisphaera arctica KCTC 23013 24'	'Oceanisphaera psychrotolerans LAM WHM ZC'	53.9	[50.4 - 57.4]	32.5	[30.1 - 35.0]	48.1	[45.1 - 51.1]	1.13
'O arctica KCTC23013'	'Oceanisphaera psychrotolerans LAM WHM ZC'	54	[50.5 - 57.5]	32.5	[30.1 - 35.0]	48.2	[45.1 - 51.2]	1.13
'O litoralis DSM15406'	'Oceanisphaera psychrotolerans LAM WHM ZC'	44.1	[40.7 - 47.6]	31.9	[29.5 - 34.4]	40.5	[37.5 - 43.5]	0.24
Oceanisphaera KMM 10153.fa'	'Oceanisphaera psychrotolerans LAM WHM ZC'	50.6	[47.2 - 54.0]	31.7	[29.2 - 34.2]	45.3	[42.3 - 48.4]	1.18
'Oceanisphaera psychrotolerans LAM WHM ZC'	'Oceanisphaera sediminis JCM17329'	48.6	[45.2 - 52.0]	30.2	[27.8 - 32.7]	43.3	[40.3 - 46.3]	1.01
'Oceanisphaera ostreae CCUG 60525'	'Oceanisphaera profunda SM1222'	22	[18.8 - 25.7]	24.5	[22.2 - 27.0]	21.4	[18.6 - 24.4]	0.65
'Oceanisphaera marina CGMCC1 15923'	'Oceanisphaera sediminis JCM17329'	29.3	[25.9 - 32.9]	24	[21.7 - 26.5]	27	[24.1 - 30.1]	4.06
'Oceanisphaera arctica KCTC 23013 24'	'Oceanisphaera marina CGMCC1 15923'	28.2	[24.9 - 31.9]	24	[21.7 - 26.4]	26.2	[23.3 - 29.3]	3.93
'O arctica KCTC23013'	'Oceanisphaera marina CGMCC1 15923'	28.2	[24.8 - 31.8]	24	[21.6 - 26.4]	26.2	[23.3 - 29.3]	3.94
'Oceanisphaera marina CGMCC1 15923'	'Oceanisphaera ostreae CCUG 60525'	30.9	[27.5 - 34.5]	23.8	[21.5 - 26.3]	28.2	[25.3 - 31.3]	4.53
'O litoralis DSM15406'	'Oceanisphaera marina CGMCC1 15923'	24.8	[21.5 - 28.5]	23.7	[21.4 - 26.2]	23.5	[20.7 - 26.6]	4.82
Oceanisphaera KMM 10153.fa'	'Oceanisphaera marina CGMCC1 15923'	28.3	[24.9 - 31.9]	23.4	[21.1 - 25.8]	26.1	[23.2 - 29.2]	3.88
'Oceanisphaera marina CGMCC1 15923'	'Oceanisphaera psychrotolerans LAM WHM ZC'	25.1	[21.8 - 28.7]	22.9	[20.6 - 25.4]	23.6	[20.7 - 26.7]	5.06
'Oceanisphaera ostreae CCUG 60525'	'Oceanisphaera pacifica DM8'	23.7	[20.4 - 27.3]	22.5	[20.3 - 25.0]	22.4	[19.6 - 25.5]	2.19
'Oceanisphaera avium AMac2203'	'Oceanisphaera profunda SM1222'	22.4	[19.2 - 26.1]	22.4	[20.2 - 24.9]	21.4	[18.7 - 24.5]	2.72
'O arctica KCTC23013'	'Oceanisphaera ostreae CCUG 60525'	18.6	[15.4 - 22.1]	22.2	[19.9 - 24.6]	18.2	[15.6 - 21.2]	8.47
'Oceanisphaera pacifica DM8'	'Oceanisphaera profunda SM1222'	18.9	[15.8 - 22.5]	22.1	[19.8 - 24.5]	18.5	[15.9 - 21.5]	2.84
'Oceanisphaera arctica KCTC 23013 24'	'Oceanisphaera ostreae CCUG 60525'	18.6	[15.5 - 22.2]	22.1	[19.9 - 24.6]	18.3	[15.6 - 21.3]	8.46
'Oceanisphaera marina CGMCC1 15923'	'Oceanisphaera profunda SM1222'	20.7	[17.5 - 24.3]	21.9	[19.6 - 24.3]	19.9	[17.2 - 23.0]	3.88
'Oceanisphaera ostreae CCUG 60525'	'Oceanisphaera sediminis JCM17329'	18	[14.9 - 21.5]	21.7	[19.4 - 24.1]	17.7	[15.1 - 20.7]	8.59
'O litoralis DSM15406'	'Oceanisphaera ostreae CCUG 60525'	17.1	[14.1 - 20.6]	21.4	[19.2 - 23.9]	17	[14.4 - 19.9]	9.36
Oceanisphaera KMM 10153.fa'	'Oceanisphaera ostreae CCUG 60525'	17.8	[14.7 - 21.3]	21.4	[19.2 - 23.9]	17.5	[14.9 - 20.5]	8.41
Oceanisphaera KMM 10153.fa'	'Oceanisphaera profunda SM1222'	16	[13.0 - 19.5]	21.3	[19.1 - 23.8]	16	[13.5 - 18.9]	7.76
'O arctica KCTC23013'	'Oceanisphaera profunda SM1222'	16.2	[13.3 - 19.7]	21.2	[19.0 - 23.6]	16.2	[13.7 - 19.2]	7.82
'Oceanisphaera arctica KCTC 23013 24'	'Oceanisphaera profunda SM1222'	16.3	[13.4 - 19.8]	21.2	[19.0 - 23.7]	16.3	[13.7 - 19.2]	7.81
'Oceanisphaera avium AMac2203'	'Oceanisphaera pacifica DM8'	17.8	[14.7 - 21.3]	21.2	[19.0 - 23.7]	17.5	[14.9 - 20.5]	0.12
'Oceanisphaera profunda SM1222'	'Oceanisphaera sediminis JCM17329'	16	[13.1 - 19.5]	21	[18.7 - 23.4]	16	[13.5 - 19.0]	7.94
'Oceanisphaera ostreae CCUG 60525'	'Oceanisphaera psychrotolerans LAM WHM ZC'	16.6	[13.6 - 20.1]	21	[18.7 - 23.4]	16.5	[14.0 - 19.5]	9.6
'O litoralis DSM15406'	'Oceanisphaera profunda SM1222'	16.1	[13.1 - 19.6]	20.9	[18.7 - 23.3]	16.1	[13.5 - 19.0]	8.71
'Oceanisphaera avium AMac2203'	'Oceanisphaera ostreae CCUG 60525'	17.6	[14.6 - 21.2]	20.7	[18.5 - 23.1]	17.4	[14.7 - 20.3]	2.07
'Oceanisphaera profunda SM1222'	'Oceanisphaera psychrotolerans LAM WHM ZC'	15.3	[12.4 - 18.8]	20.7	[18.5 - 23.1]	15.4	[12.9 - 18.3]	8.94
'Oceanisphaera marina CGMCC1 15923'	'Oceanisphaera pacifica DM8'	20	[16.8 - 23.6]	20.4	[18.1 - 22.8]	19.2	[16.5 - 22.3]	6.72
'Oceanisphaera avium AMac2203'	'Oceanisphaera marina CGMCC1 15923'	17.6	[14.6 - 21.2]	19.7	[17.5 - 22.1]	17.3	[14.7 - 20.2]	6.6
Oceanisphaera KMM 10153.fa'	'Oceanisphaera avium AMac2203'	15.2	[12.3 - 18.6]	19.5	[17.3 - 21.9]	15.3	[12.8 - 18.1]	10.48
'Oceanisphaera arctica KCTC 23013 24'	'Oceanisphaera pacifica DM8'	15.7	[12.7 - 19.1]	19.4	[17.2 - 21.8]	15.6	[13.1 - 18.5]	10.65
'O arctica KCTC23013'	'Oceanisphaera pacifica DM8'	15.6	[12.7 - 19.1]	19.4	[17.2 - 21.8]	15.6	[13.1 - 18.5]	10.66
'Oceanisphaera arctica KCTC 23013 24'	'Oceanisphaera avium AMac2203'	15.4	[12.5 - 18.9]	19.2	[17.0 - 21.6]	15.4	[12.9 - 18.3]	10.53
'O arctica KCTC23013'	'Oceanisphaera avium AMac2203'	15.3	[12.4 - 18.7]	19.2	[17.0 - 21.6]	15.3	[12.8 - 18.2]	10.54
'O litoralis DSM15406'	'Oceanisphaera pacifica DM8'	15.6	[12.7 - 19.1]	19	[16.8 - 21.3]	15.6	[13.1 - 18.5]	11.55
'O litoralis DSM15406'	'Oceanisphaera avium AMac2203'	15.3	[12.4 - 18.7]	19	[16.8 - 21.4]	15.3	[12.8 - 18.2]	11.43
'Oceanisphaera pacifica DM8'	'Oceanisphaera sediminis JCM17329'	15.6	[12.7 - 19.1]	19	[16.9 - 21.4]	15.6	[13.1 - 18.5]	10.78
'Oceanisphaera avium AMac2203'	'Oceanisphaera psychrotolerans LAM WHM ZC'	14.7	[11.8 - 18.1]	19	[16.8 - 21.4]	14.8	[12.3 - 17.7]	11.66
'Oceanisphaera avium AMac2203'	'Oceanisphaera sediminis JCM17329'	15.3	[12.4 - 18.7]	18.8	[16.6 - 21.2]	15.3	[12.8 - 18.2]	10.66
Oceanisphaera KMM 10153.fa'	'Oceanisphaera pacifica DM8'	15.8	[12.8 - 19.2]	18.7	[16.5 - 21.1]	15.7	[13.2 - 18.6]	10.6
'Oceanisphaera pacifica DM8'	'Oceanisphaera psychrotolerans LAM WHM ZC'	15.2	[12.3 - 18.6]	18.6	[16.5 - 21.0]	15.2	[12.7 - 18.1]	11.78

## Sheet: ANI_kosta
SeqA	SeqB	ANI	SD	N	Omega	Frx				Oceanisphaera_KMM 10153(=64-6-4)
O_arctica_KCTC23013	O_arctica_KCTC23013	100.0	0.0	17549	17551	99.9886046379124
O_litoralis_DSM15406	O_arctica_KCTC23013	89.3641646631753	3.55793438203621	7986	16501	48.3970668444337
O_litoralis_DSM15406	O_litoralis_DSM15406	100.0	0.0	16489	16501	99.9272771347191
Oceanisphaera_KMM 10153	O_arctica_KCTC23013	89.3890080776674	3.61876932380642	9395	17551	53.5297134066435
Oceanisphaera_KMM 10153	O_litoralis_DSM15406	89.0632875374215	3.70287595153696	7849	16501	47.5668141324768
Oceanisphaera_KMM 10153	Oceanisphaera_KMM 10153	100.0	0.0	17638	17638	100.0
Oceanisphaera_arctica_KCTC	O_arctica_KCTC23013	99.9949686695133	0.200136713262055	17478	17551	99.5840692838015
Oceanisphaera_arctica_KCTC	O_litoralis_DSM15406	89.3650684751564	3.55028900109702	8217	16501	49.7969820010908
Oceanisphaera_arctica_KCTC	Oceanisphaera_KMM 10153	89.3853126015971	3.59343334926582	9411	17638	53.3563896133348
Oceanisphaera_arctica_KCTC	Oceanisphaera_arctica_KCTC	100.0	0.0	17628	17640	99.9319727891156
Oceanisphaera_avium_AMac2203	O_arctica_KCTC23013	77.7463447199072	5.81930186978015	719	14510	4.9552033080634
Oceanisphaera_avium_AMac2203	O_litoralis_DSM15406	77.5403049797901	5.91866616558311	650	14510	4.47966919365954
Oceanisphaera_avium_AMac2203	Oceanisphaera_KMM 10153	77.7515750184037	5.82333565953617	719	14510	4.9552033080634
Oceanisphaera_avium_AMac2203	Oceanisphaera_arctica_KCTC	77.9606586766347	5.73489791480584	749	14510	5.16195727084769
Oceanisphaera_avium_AMac2203	Oceanisphaera_avium_AMac2203	100.0	0.0	14510	14510	100.0
Oceanisphaera_marina_CGMCC1_15923	O_arctica_KCTC23013	81.4558599148351	4.68454790710184	4420	16502	26.7846321657981
Oceanisphaera_marina_CGMCC1_15923	O_litoralis_DSM15406	81.2215791695105	4.48852128924932	3833	16501	23.2288952184716
Oceanisphaera_marina_CGMCC1_15923	Oceanisphaera_KMM 10153	81.3888109260262	4.72550690295584	4311	16502	26.1241061689492
Oceanisphaera_marina_CGMCC1_15923	Oceanisphaera_arctica_KCTC	81.4551739532425	4.66543733630878	4483	16502	27.1664040722337
Oceanisphaera_marina_CGMCC1_15923	Oceanisphaera_avium_AMac2203	78.2186672353672	5.46361079638769	1313	14510	9.04893177119228
Oceanisphaera_marina_CGMCC1_15923	Oceanisphaera_marina_CGMCC1_15923	100.0	0.0	16502	16502	100.0
Oceanisphaera_ostreae_CCUG	O_arctica_KCTC23013	79.957868920133	5.24850132840988	2226	17551	12.6830380035326
Oceanisphaera_ostreae_CCUG	O_litoralis_DSM15406	78.846014010456	4.97313364944604	1816	16501	11.0053936125083
Oceanisphaera_ostreae_CCUG	Oceanisphaera_KMM 10153	79.3439646198053	5.00063575203646	1975	17638	11.1974146728654
Oceanisphaera_ostreae_CCUG	Oceanisphaera_arctica_KCTC	79.9537267894312	5.17977043756632	2225	17640	12.6133786848073
Oceanisphaera_ostreae_CCUG	Oceanisphaera_avium_AMac2203	78.6949608529473	5.22368069846532	1697	14510	11.6953824948312
Oceanisphaera_ostreae_CCUG	Oceanisphaera_marina_CGMCC1_15923	81.1414944857836	3.99014702342613	4624	16502	28.0208459580657
Oceanisphaera_ostreae_CCUG	Oceanisphaera_ostreae_CCUG	100.0	0.0	17827	17829	99.9887823209378
Oceanisphaera_pacifica_DM8	O_arctica_KCTC23013	77.6746840440147	5.38564758343653	962	15387	6.25203093520504
Oceanisphaera_pacifica_DM8	O_litoralis_DSM15406	77.3118236025441	5.29210433429528	908	15387	5.90108533177357
Oceanisphaera_pacifica_DM8	Oceanisphaera_KMM 10153	77.2661929282443	5.00078517392659	849	15387	5.51764476506142
Oceanisphaera_pacifica_DM8	Oceanisphaera_arctica_KCTC	77.7378660259373	5.29278709436006	937	15387	6.08955611880159
Oceanisphaera_pacifica_DM8	Oceanisphaera_avium_AMac2203	78.8332312556197	5.18573611925824	1671	14510	11.5161957270848
Oceanisphaera_pacifica_DM8	Oceanisphaera_marina_CGMCC1_15923	78.281304751027	4.58124615736492	1918	15387	12.4650679144733
Oceanisphaera_pacifica_DM8	Oceanisphaera_ostreae_CCUG	80.2300795790372	4.39166353645871	3302	15387	21.4596737505687
Oceanisphaera_pacifica_DM8	Oceanisphaera_pacifica_DM8	100.0	0.0	15387	15387	100.0
Oceanisphaera_profunda_SM1222	O_arctica_KCTC23013	78.4964760406092	4.94539386376951	1484	17540	8.46066134549601
Oceanisphaera_profunda_SM1222	O_litoralis_DSM15406	78.0787729197636	4.80189867404658	1342	16501	8.1328404339131
Oceanisphaera_profunda_SM1222	Oceanisphaera_KMM 10153	78.1215118770694	4.8873559546015	1336	17540	7.61687571265678
Oceanisphaera_profunda_SM1222	Oceanisphaera_arctica_KCTC	78.5157013629099	4.91627783424845	1559	17540	8.88825541619156
Oceanisphaera_profunda_SM1222	Oceanisphaera_avium_AMac2203	80.470269889956	5.66023348367633	2745	14510	18.9179875947622
Oceanisphaera_profunda_SM1222	Oceanisphaera_marina_CGMCC1_15923	79.1089332348158	4.79035333325649	2698	16502	16.3495333898921
Oceanisphaera_profunda_SM1222	Oceanisphaera_ostreae_CCUG	81.8306086017222	6.09286754175387	3304	17540	18.8369441277081
Oceanisphaera_profunda_SM1222	Oceanisphaera_pacifica_DM8	79.5020765338581	4.8367084323418	2113	15387	13.7323714824202
Oceanisphaera_profunda_SM1222	Oceanisphaera_profunda_SM1222	100.0	0.0	17540	17540	100.0
Oceanisphaera_psychrotolerans_LAM_WHM_ZC	O_arctica_KCTC23013	86.486418498815	4.03526142272455	8906	17551	50.7435473762179
Oceanisphaera_psychrotolerans_LAM_WHM_ZC	O_litoralis_DSM15406	86.3473643149729	4.09021837788478	7248	16501	43.9246106296588
Oceanisphaera_psychrotolerans_LAM_WHM_ZC	Oceanisphaera_KMM 10153	86.1177563356953	4.37301777208306	8502	17638	48.202744075292
Oceanisphaera_psychrotolerans_LAM_WHM_ZC	Oceanisphaera_arctica_KCTC	86.5644555155344	4.02144336584385	8655	17640	49.0646258503401
Oceanisphaera_psychrotolerans_LAM_WHM_ZC	Oceanisphaera_avium_AMac2203	77.1766352774937	5.9551532947391	660	14510	4.54858718125431
Oceanisphaera_psychrotolerans_LAM_WHM_ZC	Oceanisphaera_marina_CGMCC1_15923	80.7612371781471	4.51024747908539	3858	16502	23.3789843655315
Oceanisphaera_psychrotolerans_LAM_WHM_ZC	Oceanisphaera_ostreae_CCUG	78.6357852603793	4.91657217327393	1776	17829	9.9612990072354
Oceanisphaera_psychrotolerans_LAM_WHM_ZC	Oceanisphaera_pacifica_DM8	77.4314842565428	5.38506893101504	838	15387	5.44615584584389
Oceanisphaera_psychrotolerans_LAM_WHM_ZC	Oceanisphaera_profunda_SM1222	77.8035888427885	4.93493905124624	1228	17540	7.00114025085519
Oceanisphaera_psychrotolerans_LAM_WHM_ZC	Oceanisphaera_psychrotolerans_LAM_WHM_ZC	100.0	0.0	18797	18797	100.0
Oceanisphaera_sediminis_JCM17329	O_arctica_KCTC23013	87.7896766147902	3.98992403323121	8969	17551	51.1025012819782
Oceanisphaera_sediminis_JCM17329	O_litoralis_DSM15406	87.6903156291084	4.09298355465531	7809	16501	47.3244045815405
Oceanisphaera_sediminis_JCM17329	Oceanisphaera_KMM 10153	87.4100591542692	4.17805830041504	9019	17638	51.1339154099104
Oceanisphaera_sediminis_JCM17329	Oceanisphaera_arctica_KCTC	87.8298491806388	3.99805982146988	8984	17640	50.9297052154195
Oceanisphaera_sediminis_JCM17329	Oceanisphaera_avium_AMac2203	77.4960264014614	5.68637582478121	743	14510	5.12060647829083
Oceanisphaera_sediminis_JCM17329	Oceanisphaera_marina_CGMCC1_15923	81.6499841403939	5.0515964807637	4633	16502	28.0753848018422
Oceanisphaera_sediminis_JCM17329	Oceanisphaera_ostreae_CCUG	79.3582766905558	4.81684354215437	2090	17829	11.7224746200011
Oceanisphaera_sediminis_JCM17329	Oceanisphaera_pacifica_DM8	77.2072365308175	5.01188490996662	923	15387	5.99857022161565
Oceanisphaera_sediminis_JCM17329	Oceanisphaera_profunda_SM1222	78.2859073779389	4.73393405645467	1439	17540	8.20410490307868
Oceanisphaera_sediminis_JCM17329	Oceanisphaera_psychrotolerans_LAM_WHM_ZC	85.4272843508332	4.40483087516362	8092	18769	43.1136448398956
Oceanisphaera_sediminis_JCM17329	Oceanisphaera_sediminis_JCM17329	100.0	0.0	18753	18769	99.9147530502424

## Sheet: AAI_kosta
SeqA	SeqB	AAI	SD	N	Omega	Frx				Oceanisphaera_KMM 10153(=64-6-4)
O_arctica_KCTC23013	O_arctica_KCTC23013	100.0	0.0	3209	3209	100.0
O_litoralis_DSM15406	O_arctica_KCTC23013	89.6671791346542	13.098230965519	2473	3084	80.1880674448768
O_litoralis_DSM15406	O_litoralis_DSM15406	100.0	0.0	3083	3084	99.9675745784695
Oceanisphaera_KMM 10153	O_arctica_KCTC23013	90.6639679849339	12.3101979528271	2655	3209	82.7360548457463
Oceanisphaera_KMM 10153	O_litoralis_DSM15406	89.7892383720929	12.4440070165024	2408	3084	78.0804150453956
Oceanisphaera_KMM 10153	Oceanisphaera_KMM 10153	100.0	0.0	3369	3369	100.0
Oceanisphaera_arctica_KCTC	O_arctica_KCTC23013	99.9983650843223	0.0375017309763347	3202	3209	99.7818635088813
Oceanisphaera_arctica_KCTC	O_litoralis_DSM15406	89.6692169696969	13.1128150428383	2475	3084	80.2529182879377
Oceanisphaera_arctica_KCTC	Oceanisphaera_KMM 10153	90.6950557019193	12.2521317201972	2657	3211	82.7468078480224
Oceanisphaera_arctica_KCTC	Oceanisphaera_arctica_KCTC	100.0	0.0	3211	3211	100.0
Oceanisphaera_avium_AMac2203	O_arctica_KCTC23013	75.1157452229298	15.8895179532809	2041	2544	80.2279874213836
Oceanisphaera_avium_AMac2203	O_litoralis_DSM15406	75.6646593075764	14.9937826297193	1993	2544	78.3411949685535
Oceanisphaera_avium_AMac2203	Oceanisphaera_KMM 10153	75.8607362848893	14.6419516280806	2078	2544	81.6823899371069
Oceanisphaera_avium_AMac2203	Oceanisphaera_arctica_KCTC	75.1306306262229	15.8953790037939	2044	2544	80.3459119496855
Oceanisphaera_avium_AMac2203	Oceanisphaera_avium_AMac2203	100.0	0.0	2544	2544	100.0
Oceanisphaera_marina_CGMCC1_15923	O_arctica_KCTC23013	83.2326415698836	12.9277536764536	2497	3008	83.0119680851064
Oceanisphaera_marina_CGMCC1_15923	O_litoralis_DSM15406	82.1940311035364	13.4788375581639	2347	3008	78.0252659574468
Oceanisphaera_marina_CGMCC1_15923	Oceanisphaera_KMM 10153	83.5040456168185	11.9546786381189	2521	3008	83.8098404255319
Oceanisphaera_marina_CGMCC1_15923	Oceanisphaera_arctica_KCTC	83.2392995594711	12.9224453849912	2497	3008	83.0119680851064
Oceanisphaera_marina_CGMCC1_15923	Oceanisphaera_avium_AMac2203	78.5351829436038	13.8222073379337	2181	2544	85.7311320754717
Oceanisphaera_marina_CGMCC1_15923	Oceanisphaera_marina_CGMCC1_15923	100.0	0.0	3008	3008	100.0
Oceanisphaera_ostreae_CCUG	O_arctica_KCTC23013	80.9930147783252	14.5390020830306	2436	3125	77.952
Oceanisphaera_ostreae_CCUG	O_litoralis_DSM15406	80.4625588752196	13.8248559018211	2276	3084	73.8002594033722
Oceanisphaera_ostreae_CCUG	Oceanisphaera_KMM 10153	80.9954597560974	13.7197791930528	2460	3125	78.72
Oceanisphaera_ostreae_CCUG	Oceanisphaera_arctica_KCTC	81.0002124692372	14.5499715695069	2438	3125	78.016
Oceanisphaera_ostreae_CCUG	Oceanisphaera_avium_AMac2203	78.7970822293286	13.5058150168926	2189	2544	86.0455974842767
Oceanisphaera_ostreae_CCUG	Oceanisphaera_marina_CGMCC1_15923	86.3438600871979	11.5809458468516	2523	3008	83.876329787234
Oceanisphaera_ostreae_CCUG	Oceanisphaera_ostreae_CCUG	100.0	0.0	3125	3125	100.0
Oceanisphaera_pacifica_DM8	O_arctica_KCTC23013	78.1406760498384	14.4095949194236	2167	2726	79.4937637564197
Oceanisphaera_pacifica_DM8	O_litoralis_DSM15406	77.674716339243	14.679215943369	2087	2726	76.5590608950844
Oceanisphaera_pacifica_DM8	Oceanisphaera_KMM 10153	78.1790697674417	13.8998994685548	2193	2726	80.4475421863536
Oceanisphaera_pacifica_DM8	Oceanisphaera_arctica_KCTC	78.1625808383233	14.408015190396	2171	2726	79.6404988994864
Oceanisphaera_pacifica_DM8	Oceanisphaera_avium_AMac2203	77.7550794920038	14.0061000755799	2126	2544	83.5691823899371
Oceanisphaera_pacifica_DM8	Oceanisphaera_marina_CGMCC1_15923	82.0048886948931	12.7440828841162	2291	2726	84.0425531914894
Oceanisphaera_pacifica_DM8	Oceanisphaera_ostreae_CCUG	84.1938800342759	11.6763884845146	2334	2726	85.6199559794571
Oceanisphaera_pacifica_DM8	Oceanisphaera_pacifica_DM8	100.0	0.0	2726	2726	100.0
Oceanisphaera_profunda_SM1222	O_arctica_KCTC23013	77.6192027610008	15.1090285959251	2318	2921	79.3563847997261
Oceanisphaera_profunda_SM1222	O_litoralis_DSM15406	77.7018313901346	14.4150349450681	2230	2921	76.3437179048271
Oceanisphaera_profunda_SM1222	Oceanisphaera_KMM 10153	78.4091221837087	13.6763647939538	2308	2921	79.0140362889421
Oceanisphaera_profunda_SM1222	Oceanisphaera_arctica_KCTC	77.6366913793104	15.1116591591051	2320	2921	79.4248545018829
Oceanisphaera_profunda_SM1222	Oceanisphaera_avium_AMac2203	82.2850543914401	12.9344777552944	2243	2544	88.1682389937107
Oceanisphaera_profunda_SM1222	Oceanisphaera_marina_CGMCC1_15923	81.3376426809208	12.9637703580001	2432	2921	83.2591578226635
Oceanisphaera_profunda_SM1222	Oceanisphaera_ostreae_CCUG	82.2946526872962	13.1104507566555	2456	2921	84.080794248545
Oceanisphaera_profunda_SM1222	Oceanisphaera_pacifica_DM8	80.0821921225386	13.0932215219388	2285	2726	83.8224504768892
Oceanisphaera_profunda_SM1222	Oceanisphaera_profunda_SM1222	100.0	0.0	2921	2921	100.0
Oceanisphaera_psychrotolerans_LAM_WHM_ZC	O_arctica_KCTC23013	87.3554577383251	13.3326615966538	2591	3209	80.7416640698037
Oceanisphaera_psychrotolerans_LAM_WHM_ZC	O_litoralis_DSM15406	86.3505228619813	14.0267742285828	2362	3084	76.5888456549935
Oceanisphaera_psychrotolerans_LAM_WHM_ZC	Oceanisphaera_KMM 10153	87.4025104701699	12.8302387377688	2531	3369	75.1261501929356
Oceanisphaera_psychrotolerans_LAM_WHM_ZC	Oceanisphaera_arctica_KCTC	87.3573658067001	13.3593700844932	2597	3211	80.8782310806602
Oceanisphaera_psychrotolerans_LAM_WHM_ZC	Oceanisphaera_avium_AMac2203	74.427148882114	15.6431654615093	1968	2544	77.3584905660377
Oceanisphaera_psychrotolerans_LAM_WHM_ZC	Oceanisphaera_marina_CGMCC1_15923	81.4864415966385	13.6675950079458	2380	3008	79.1223404255319
Oceanisphaera_psychrotolerans_LAM_WHM_ZC	Oceanisphaera_ostreae_CCUG	78.9283662092625	15.4417866854001	2332	3125	74.624
Oceanisphaera_psychrotolerans_LAM_WHM_ZC	Oceanisphaera_pacifica_DM8	76.8468056758057	15.0008152265156	2079	2726	76.2655906089508
Oceanisphaera_psychrotolerans_LAM_WHM_ZC	Oceanisphaera_profunda_SM1222	76.6748893424037	14.975938937232	2205	2921	75.4878466278672
Oceanisphaera_psychrotolerans_LAM_WHM_ZC	Oceanisphaera_psychrotolerans_LAM_WHM_ZC	100.0	0.0	3372	3372	100.0
Oceanisphaera_sediminis_JCM17329	O_arctica_KCTC23013	89.5875556379821	12.140436215113	2696	3209	84.0137114365846
Oceanisphaera_sediminis_JCM17329	O_litoralis_DSM15406	88.5220007958615	12.8835247366964	2513	3084	81.485084306096
Oceanisphaera_sediminis_JCM17329	Oceanisphaera_KMM 10153	89.7227484460695	10.9938957440508	2735	3369	81.1813594538439
Oceanisphaera_sediminis_JCM17329	Oceanisphaera_arctica_KCTC	89.6205865135234	12.0937358718989	2699	3211	84.054811585176
Oceanisphaera_sediminis_JCM17329	Oceanisphaera_avium_AMac2203	75.6412312354312	14.8643527037758	2145	2544	84.3160377358491
Oceanisphaera_sediminis_JCM17329	Oceanisphaera_marina_CGMCC1_15923	83.3336612716764	12.4826026741037	2595	3008	86.2699468085106
Oceanisphaera_sediminis_JCM17329	Oceanisphaera_ostreae_CCUG	80.8073673878208	13.8053539094695	2496	3125	79.872
Oceanisphaera_sediminis_JCM17329	Oceanisphaera_pacifica_DM8	78.3676715555556	13.6096607795799	2250	2726	82.538517975055
Oceanisphaera_sediminis_JCM17329	Oceanisphaera_profunda_SM1222	78.1088371404399	13.9193962369658	2364	2921	80.9311879493324
Oceanisphaera_sediminis_JCM17329	Oceanisphaera_psychrotolerans_LAM_WHM_ZC	86.8078528155338	12.733640625323	2575	3372	76.3641755634638
Oceanisphaera_sediminis_JCM17329	Oceanisphaera_sediminis_JCM17329	100.0	0.0	3422	3422	100.0
